# Supplementary material for: Prevalence and associated factors of unhealthy food consumption among 6–23-month-old children in South Ethiopia; A community–based cross-sectional study
Source: PLOS Glob Public Health. 2025 Oct 16;5(10):e0005311. doi: 10.1371/journal.pgph.0005311 (PMC12530579; doi:10.1371/journal.pgph.0005311)
Supplement: S1 Dataset — (XLS) [file pgph.0005311.s001.xls]

## Sheet: Sheet1
ID	Sex	ANC_visit	PNC_visit	Media_exposure	Bottel_feeding	BF_status	GMP_service	HH_WI	Maternal_knowledge	Child_DDS	UFC	Age_of_the_child	Family_size	Age_comp_feeding_cat	Birth_order	Number_U5_cat	Family_size_cat	Maternal_auto_status
1	Male	Yes	Yes	Yes	Yes	Yes	Yes	rich	Insufficeint	Optimal	Yes	12-17 month	=<4	>6 months	Second to fourth	Two	<4	Low autonomy
2	Female	Yes	No	Yes	Yes	Yes	Yes	rich	Sufficient	Sub-optimal	Yes	12-17 month	=<4	>6 months	Second to fourth	Two	<4	High autonomy
3	Male	Yes	Yes	No	Yes	Yes	No	poor	Sufficient	Optimal	Yes	12-17 month	=<4	At 6 months	Second to fourth	Two	<4	Low autonomy
4	Female	Yes	Yes	Yes	Yes	Yes	Yes	rich	Sufficient	Optimal	No	18-23 month	=<4	<6 months	First	One	<4	High autonomy
5	Male	Yes	Yes	Yes	Yes	Yes	Yes	middle	Sufficient	Optimal	Yes	18-23 month	=<4	<6 months	Second to fourth	Two	<4	High autonomy
6	Female	Yes	Yes	No	No	Yes	Yes	poor	Sufficient	Sub-optimal	No	18-23 month	=<4	At 6 months	Above fourth	Two	<4	High autonomy
7	Female	Yes	Yes	No	Yes	Yes	Yes	poor	Sufficient	Sub-optimal	No	12-17 month	=<4	<6 months	Second to fourth	One	<4	Low autonomy
8	Female	Yes	No	No	No	No	Yes	poor	Insufficeint	Optimal	Yes	18-23 month	=<4	At 6 months	Second to fourth	Two	<4	High autonomy
9	Female	Yes	Yes	No	Yes	Yes	Yes	rich	Sufficient	Optimal	No	18-23 month	=<4	>6 months	Second to fourth	One	<4	Low autonomy
10	Male	Yes	No	No	Yes	Yes	Yes	rich	Sufficient	Sub-optimal	Yes	12-17 month	=<4	>6 months	Second to fourth	One	<4	Low autonomy
11	Male	Yes	Yes	No	No	Yes	No	poor	Sufficient	Optimal	No	18-23 month	=<4	>6 months	First	One	<4	High autonomy
12	Female	Yes	Yes	No	Yes	Yes	Yes	rich	Sufficient	Optimal	Yes	12-17 month	=<4	>6 months	Second to fourth	One	<4	High autonomy
13	Male	Yes	Yes	No	Yes	Yes	Yes	middle	Insufficeint	Optimal	Yes	18-23 month	=<4	>6 months	Second to fourth	One	<4	High autonomy
14	Female	Yes	No	No	Yes	Yes	Yes	middle	Insufficeint	Sub-optimal	Yes	18-23 month	=<4	>6 months	First	One	<4	High autonomy
15	Female	Yes	Yes	No	Yes	No	Yes	rich	Sufficient	Sub-optimal	No	18-23 month	=<4	At 6 months	Second to fourth	Three and above	<4	High autonomy
16	Female	Yes	Yes	No	Yes	No	Yes	poor	Insufficeint	Optimal	Yes	12-17 month	=<4	At 6 months	First	Two	<4	High autonomy
17	Male	Yes	Yes	Yes	No	Yes	Yes	poor	Insufficeint	Sub-optimal	No	18-23 month	=<4	<6 months	Second to fourth	One	<4	High autonomy
18	Male	Yes	Yes	Yes	No	Yes	Yes	middle	Insufficeint	Sub-optimal	No	12-17 month	=<4	>6 months	First	One	<4	Low autonomy
19	Female	Yes	Yes	No	No	No	No	middle	Insufficeint	Sub-optimal	No	18-23 month	=<4	>6 months	First	One	<4	High autonomy
20	Male	Yes	Yes	No	Yes	No	No	poor	Insufficeint	Optimal	Yes	18-23 month	=<4	>6 months	First	One	<4	High autonomy
21	Female	Yes	Yes	No	Yes	No	Yes	middle	Insufficeint	Optimal	No	18-23 month	=<4	>6 months	Second to fourth	One	<4	Low autonomy
22	Female	Yes	Yes	Yes	Yes	Yes	Yes	middle	Insufficeint	Optimal	No	12-17 month	=<4	<6 months	First	One	<4	Low autonomy
23	Female	Yes	Yes	No	Yes	Yes	Yes	middle	Sufficient	Optimal	Yes	18-23 month	=<4	At 6 months	Second to fourth	One	<4	High autonomy
24	Male	Yes	Yes	No	Yes	Yes	Yes	rich	Sufficient	Sub-optimal	Yes	12-17 month	=<4	<6 months	Second to fourth	One	<4	High autonomy
25	Female	Yes	Yes	No	No	Yes	Yes	middle	Sufficient	Sub-optimal	Yes	18-23 month	=<4	At 6 months	First	One	<4	High autonomy
26	Female	Yes	Yes	No	Yes	Yes	Yes	rich	Sufficient	Optimal	No	18-23 month	=<4	>6 months	Second to fourth	Two	<4	Low autonomy
27	Female	Yes	Yes	No	No	Yes	No	poor	Insufficeint	Sub-optimal	No	12-17 month	=<4	>6 months	First	One	<4	High autonomy
28	Female	Yes	Yes	Yes	Yes	Yes	Yes	middle	Insufficeint	Sub-optimal	Yes	12-17 month	=<4	>6 months	First	One	<4	Low autonomy
29	Female	Yes	Yes	No	Yes	Yes	Yes	rich	Insufficeint	Optimal	No	12-17 month	=<4	>6 months	Second to fourth	Two	<4	Low autonomy
30	Female	Yes	Yes	No	No	Yes	Yes	middle	Sufficient	Sub-optimal	Yes	12-17 month	=<4	At 6 months	First	One	<4	Low autonomy
31	Male	Yes	Yes	No	No	Yes	Yes	middle	Insufficeint	Sub-optimal	No	12-17 month	=<4	At 6 months	Second to fourth	Two	<4	Low autonomy
32	Female	Yes	No	Yes	No	Yes	Yes	poor	Sufficient	Sub-optimal	No	18-23 month	=<4	At 6 months	Second to fourth	Two	<4	High autonomy
33	Female	Yes	Yes	Yes	Yes	No	Yes	middle	Insufficeint	Optimal	No	12-17 month	=<4	>6 months	Second to fourth	Two	<4	Low autonomy
34	Female	Yes	Yes	Yes	Yes	Yes	Yes	middle	Sufficient	Sub-optimal	Yes	12-17 month	=<4	>6 months	First	One	<4	Low autonomy
35	Female	Yes	Yes	No	Yes	Yes	Yes	poor	Sufficient	Optimal	Yes	12-17 month	=<4	>6 months	First	One	<4	High autonomy
36	Female	Yes	Yes	No	Yes	Yes	Yes	rich	Sufficient	Optimal	No	12-17 month	=<4	At 6 months	Second to fourth	One	<4	Low autonomy
37	Female	Yes	No	No	Yes	No	Yes	rich	Insufficeint	Optimal	Yes	12-17 month	=<4	At 6 months	Second to fourth	One	<4	High autonomy
38	Female	Yes	Yes	Yes	Yes	Yes	Yes	poor	Sufficient	Optimal	No	12-17 month	=<4	>6 months	Second to fourth	One	<4	High autonomy
39	Female	Yes	Yes	No	Yes	No	Yes	rich	Sufficient	Optimal	No	12-17 month	=<4	At 6 months	Second to fourth	Two	<4	High autonomy
40	Female	Yes	Yes	No	Yes	Yes	Yes	middle	Sufficient	Optimal	No	12-17 month	=<4	>6 months	Second to fourth	One	<4	Low autonomy
41	Female	Yes	Yes	No	Yes	No	Yes	rich	Insufficeint	Sub-optimal	Yes	12-17 month	=<4	At 6 months	First	One	<4	High autonomy
42	Male	Yes	Yes	No	Yes	Yes	No	rich	Sufficient	Optimal	Yes	12-17 month	=<4	At 6 months	Second to fourth	Two	<4	High autonomy
43	Female	Yes	Yes	Yes	Yes	Yes	Yes	middle	Insufficeint	Sub-optimal	Yes	18-23 month	=<4	>6 months	First	Two	<4	Low autonomy
44	Female	Yes	Yes	No	No	Yes	Yes	poor	Insufficeint	Sub-optimal	No	12-17 month	=<4	<6 months	First	One	<4	Low autonomy
45	Female	Yes	Yes	No	Yes	No	Yes	poor	Sufficient	Optimal	No	12-17 month	=<4	At 6 months	Second to fourth	Two	<4	Low autonomy
46	Male	Yes	Yes	No	Yes	Yes	Yes	middle	Insufficeint	Sub-optimal	No	18-23 month	=<4	<6 months	Above fourth	Two	<4	Low autonomy
47	Female	Yes	Yes	Yes	No	Yes	No	middle	Insufficeint	Optimal	No	12-17 month	=<4	At 6 months	Second to fourth	Two	<4	High autonomy
48	Female	Yes	Yes	Yes	No	Yes	Yes	middle	Sufficient	Optimal	No	12-17 month	=<4	>6 months	First	One	<4	High autonomy
49	Male	Yes	Yes	No	Yes	Yes	Yes	poor	Insufficeint	Optimal	No	18-23 month	=<4	>6 months	Second to fourth	One	<4	Low autonomy
50	Male	Yes	Yes	Yes	No	No	No	rich	Sufficient	Sub-optimal	No	12-17 month	=<4	>6 months	First	One	<4	High autonomy
51	Female	Yes	Yes	No	Yes	Yes	Yes	rich	Insufficeint	Optimal	Yes	12-17 month	=<4	>6 months	Second to fourth	Two	<4	Low autonomy
52	Female	Yes	Yes	No	No	Yes	No	middle	Insufficeint	Optimal	No	12-17 month	=<4	>6 months	Second to fourth	One	<4	High autonomy
53	Female	Yes	Yes	No	Yes	Yes	Yes	middle	Insufficeint	Optimal	No	12-17 month	=<4	<6 months	First	One	<4	Low autonomy
54	Female	Yes	No	No	No	Yes	Yes	middle	Insufficeint	Sub-optimal	Yes	18-23 month	=<4	At 6 months	Above fourth	Two	<4	High autonomy
55	Female	Yes	Yes	Yes	Yes	Yes	Yes	rich	Sufficient	Sub-optimal	No	18-23 month	=<4	<6 months	First	One	<4	High autonomy
56	Male	Yes	Yes	Yes	Yes	No	No	rich	Insufficeint	Optimal	Yes	18-23 month	=<4	>6 months	Second to fourth	One	<4	High autonomy
57	Female	Yes	Yes	No	Yes	Yes	Yes	poor	Insufficeint	Sub-optimal	Yes	12-17 month	=<4	At 6 months	Second to fourth	One	<4	Low autonomy
58	Male	Yes	Yes	No	No	Yes	No	rich	Insufficeint	Sub-optimal	No	18-23 month	=<4	At 6 months	First	One	<4	Low autonomy
59	Female	Yes	Yes	No	Yes	Yes	Yes	poor	Insufficeint	Sub-optimal	Yes	18-23 month	=<4	>6 months	First	One	<4	High autonomy
60	Female	Yes	Yes	Yes	No	Yes	Yes	rich	Insufficeint	Sub-optimal	No	18-23 month	=<4	>6 months	First	One	<4	High autonomy
61	Female	Yes	Yes	No	Yes	Yes	Yes	middle	Sufficient	Optimal	Yes	18-23 month	=<4	<6 months	Second to fourth	Two	<4	High autonomy
62	Male	Yes	No	No	Yes	Yes	No	middle	Sufficient	Sub-optimal	Yes	18-23 month	=<4	At 6 months	Second to fourth	One	<4	Low autonomy
63	Male	Yes	Yes	No	Yes	Yes	Yes	poor	Sufficient	Optimal	No	18-23 month	=<4	>6 months	First	One	<4	Low autonomy
64	Female	Yes	Yes	No	Yes	Yes	Yes	rich	Sufficient	Optimal	No	18-23 month	=<4	>6 months	First	One	<4	Low autonomy
65	Male	Yes	Yes	No	Yes	Yes	Yes	middle	Insufficeint	Sub-optimal	No	12-17 month	=<4	>6 months	Second to fourth	Two	<4	Low autonomy
66	Female	Yes	No	No	Yes	Yes	Yes	middle	Sufficient	Optimal	No	12-17 month	=<4	At 6 months	Second to fourth	One	<4	High autonomy
67	Female	Yes	Yes	Yes	Yes	Yes	Yes	middle	Sufficient	Sub-optimal	Yes	12-17 month	=<4	At 6 months	Second to fourth	One	<4	High autonomy
68	Female	Yes	Yes	No	Yes	No	Yes	poor	Insufficeint	Optimal	No	12-17 month	=<4	>6 months	Second to fourth	Two	<4	High autonomy
69	Female	Yes	Yes	No	Yes	Yes	Yes	poor	Insufficeint	Optimal	Yes	18-23 month	=<4	>6 months	Second to fourth	One	<4	Low autonomy
70	Male	Yes	Yes	No	Yes	Yes	Yes	poor	Insufficeint	Optimal	No	12-17 month	=<4	<6 months	Second to fourth	One	<4	Low autonomy
71	Male	Yes	Yes	Yes	No	Yes	Yes	middle	Sufficient	Sub-optimal	No	12-17 month	=<4	>6 months	First	One	<4	High autonomy
72	Female	Yes	Yes	No	Yes	Yes	Yes	poor	Sufficient	Optimal	No	6-11 month	=<4	At 6 months	Second to fourth	One	<4	High autonomy
73	Male	Yes	Yes	Yes	Yes	Yes	Yes	middle	Sufficient	Sub-optimal	No	6-11 month	=<4	>6 months	First	One	<4	High autonomy
74	Female	Yes	Yes	No	Yes	Yes	Yes	poor	Sufficient	Optimal	Yes	12-17 month	=<4	At 6 months	First	One	<4	High autonomy
75	Female	Yes	Yes	No	Yes	Yes	Yes	middle	Insufficeint	Sub-optimal	Yes	6-11 month	=<4	<6 months	Second to fourth	One	<4	High autonomy
76	Female	Yes	Yes	No	Yes	No	Yes	poor	Insufficeint	Optimal	No	18-23 month	=<4	>6 months	First	One	<4	High autonomy
77	Male	Yes	Yes	No	Yes	No	Yes	middle	Insufficeint	Optimal	Yes	12-17 month	=<4	>6 months	First	Two	<4	Low autonomy
78	Female	No	Yes	No	Yes	Yes	Yes	poor	Insufficeint	Optimal	No	12-17 month	=<4	>6 months	First	One	<4	High autonomy
79	Male	Yes	Yes	No	Yes	Yes	Yes	poor	Sufficient	Optimal	No	12-17 month	=<4	>6 months	Second to fourth	Two	<4	High autonomy
80	Male	Yes	Yes	No	Yes	Yes	No	middle	Sufficient	Optimal	Yes	12-17 month	=<4	>6 months	Second to fourth	Two	<4	High autonomy
81	Female	Yes	Yes	No	Yes	Yes	Yes	poor	Insufficeint	Optimal	Yes	12-17 month	=<4	>6 months	Above fourth	Two	<4	High autonomy
82	Male	Yes	No	No	Yes	Yes	Yes	poor	Insufficeint	Sub-optimal	Yes	6-11 month	=<4	>6 months	Second to fourth	One	<4	Low autonomy
83	Female	Yes	Yes	Yes	Yes	Yes	Yes	rich	Sufficient	Optimal	Yes	12-17 month	=<4	>6 months	Second to fourth	Two	<4	High autonomy
84	Female	Yes	Yes	No	Yes	Yes	Yes	middle	Sufficient	Optimal	No	12-17 month	=<4	>6 months	First	One	<4	High autonomy
85	Female	Yes	Yes	No	Yes	No	Yes	poor	Insufficeint	Optimal	Yes	18-23 month	=<4	>6 months	First	One	<4	High autonomy
86	Female	Yes	Yes	Yes	No	Yes	Yes	rich	Sufficient	Sub-optimal	Yes	12-17 month	=<4	>6 months	Second to fourth	One	<4	High autonomy
87	Female	Yes	Yes	No	Yes	Yes	Yes	rich	Sufficient	Optimal	No	6-11 month	=<4	<6 months	First	One	<4	High autonomy
88	Female	Yes	Yes	Yes	Yes	Yes	Yes	middle	Insufficeint	Sub-optimal	No	6-11 month	=<4	At 6 months	Second to fourth	Two	<4	High autonomy
89	Male	Yes	Yes	No	Yes	No	Yes	poor	Sufficient	Optimal	No	12-17 month	=<4	>6 months	Second to fourth	Two	<4	High autonomy
90	Female	Yes	Yes	Yes	Yes	Yes	Yes	rich	Sufficient	Optimal	No	12-17 month	=<4	<6 months	Second to fourth	Two	<4	High autonomy
91	Female	Yes	Yes	Yes	Yes	Yes	Yes	rich	Sufficient	Sub-optimal	No	12-17 month	=<4	At 6 months	Second to fourth	One	<4	High autonomy
92	Female	Yes	Yes	Yes	Yes	Yes	Yes	poor	Insufficeint	Optimal	Yes	12-17 month	=<4	At 6 months	First	One	<4	High autonomy
93	Male	Yes	Yes	No	No	Yes	No	poor	Insufficeint	Optimal	Yes	18-23 month	=<4	>6 months	Second to fourth	One	<4	High autonomy
94	Female	Yes	Yes	Yes	Yes	No	Yes	middle	Insufficeint	Sub-optimal	Yes	12-17 month	=<4	<6 months	Second to fourth	One	<4	High autonomy
95	Male	Yes	Yes	Yes	Yes	Yes	Yes	middle	Insufficeint	Optimal	Yes	12-17 month	=<4	<6 months	First	One	<4	High autonomy
96	Female	Yes	Yes	No	Yes	Yes	Yes	middle	Insufficeint	Sub-optimal	No	18-23 month	=<4	>6 months	First	One	<4	High autonomy
97	Female	Yes	No	No	Yes	Yes	No	middle	Insufficeint	Sub-optimal	Yes	12-17 month	=<4	>6 months	Second to fourth	Two	<4	High autonomy
98	Female	Yes	Yes	Yes	Yes	Yes	Yes	poor	Insufficeint	Sub-optimal	Yes	12-17 month	=<4	At 6 months	Second to fourth	One	<4	High autonomy
99	Female	Yes	Yes	No	Yes	Yes	Yes	poor	Sufficient	Optimal	No	12-17 month	=<4	At 6 months	First	One	<4	High autonomy
100	Female	Yes	Yes	No	Yes	Yes	Yes	poor	Insufficeint	Optimal	No	12-17 month	=<4	>6 months	Second to fourth	One	<4	Low autonomy
101	Male	Yes	Yes	Yes	Yes	Yes	Yes	middle	Sufficient	Optimal	No	18-23 month	=<4	At 6 months	First	One	<4	Low autonomy
102	Female	Yes	Yes	No	Yes	Yes	Yes	poor	Insufficeint	Optimal	Yes	18-23 month	=<4	>6 months	Second to fourth	One	<4	Low autonomy
103	Female	Yes	Yes	Yes	Yes	Yes	Yes	rich	Insufficeint	Optimal	No	12-17 month	=<4	<6 months	Second to fourth	Two	<4	High autonomy
104	Male	Yes	Yes	No	Yes	Yes	Yes	rich	Sufficient	Optimal	No	18-23 month	=<4	>6 months	Second to fourth	One	<4	Low autonomy
105	Female	Yes	Yes	No	No	Yes	Yes	middle	Insufficeint	Sub-optimal	No	12-17 month	=<4	<6 months	Second to fourth	Two	<4	High autonomy
106	Female	Yes	No	No	Yes	No	Yes	middle	Insufficeint	Optimal	Yes	18-23 month	=<4	<6 months	Second to fourth	Two	<4	High autonomy
107	Male	Yes	Yes	No	No	Yes	Yes	middle	Insufficeint	Optimal	No	18-23 month	=<4	>6 months	First	One	<4	High autonomy
108	Male	Yes	Yes	No	Yes	Yes	Yes	poor	Insufficeint	Sub-optimal	Yes	18-23 month	=<4	>6 months	Second to fourth	Two	<4	High autonomy
109	Female	Yes	Yes	Yes	Yes	No	Yes	rich	Insufficeint	Optimal	No	18-23 month	=<4	<6 months	First	One	<4	Low autonomy
110	Female	Yes	Yes	No	No	Yes	Yes	middle	Insufficeint	Optimal	No	12-17 month	=<4	>6 months	Second to fourth	Two	<4	Low autonomy
111	Male	Yes	Yes	Yes	No	Yes	Yes	rich	Sufficient	Optimal	No	6-11 month	=<4	>6 months	First	One	<4	High autonomy
112	Female	Yes	Yes	No	No	No	No	poor	Insufficeint	Optimal	Yes	6-11 month	=<4	At 6 months	Above fourth	One	<4	High autonomy
113	Female	Yes	Yes	No	Yes	No	Yes	poor	Sufficient	Optimal	Yes	6-11 month	=<4	>6 months	Second to fourth	Two	<4	High autonomy
114	Male	Yes	Yes	No	Yes	Yes	Yes	poor	Sufficient	Optimal	Yes	6-11 month	=<4	>6 months	Second to fourth	One	<4	High autonomy
115	Male	Yes	Yes	No	Yes	No	Yes	middle	Insufficeint	Optimal	No	6-11 month	=<4	<6 months	Second to fourth	Two	<4	High autonomy
116	Female	No	Yes	No	Yes	Yes	Yes	poor	Sufficient	Sub-optimal	Yes	6-11 month	=<4	>6 months	First	One	<4	High autonomy
117	Female	Yes	Yes	Yes	Yes	Yes	Yes	rich	Sufficient	Sub-optimal	No	6-11 month	=<4	At 6 months	First	Two	<4	Low autonomy
118	Female	Yes	Yes	No	Yes	Yes	Yes	middle	Sufficient	Optimal	No	6-11 month	=<4	At 6 months	Second to fourth	One	<4	Low autonomy
119	Male	Yes	Yes	No	Yes	Yes	Yes	rich	Sufficient	Optimal	Yes	6-11 month	=<4	>6 months	First	One	<4	High autonomy
120	Male	Yes	Yes	No	Yes	Yes	Yes	middle	Insufficeint	Sub-optimal	No	6-11 month	=<4	At 6 months	First	One	<4	High autonomy
121	Female	Yes	Yes	No	Yes	Yes	Yes	middle	Sufficient	Optimal	No	12-17 month	=<4	>6 months	Second to fourth	Two	<4	High autonomy
122	Female	Yes	Yes	No	Yes	Yes	Yes	poor	Insufficeint	Optimal	No	6-11 month	=<4	<6 months	Second to fourth	Two	<4	Low autonomy
123	Female	Yes	Yes	No	Yes	No	Yes	rich	Insufficeint	Optimal	No	6-11 month	=<4	>6 months	First	One	<4	Low autonomy
124	Male	Yes	Yes	No	Yes	Yes	Yes	poor	Insufficeint	Optimal	No	6-11 month	=<4	>6 months	Second to fourth	One	<4	Low autonomy
125	Female	Yes	No	No	Yes	Yes	No	rich	Sufficient	Optimal	Yes	6-11 month	=<4	>6 months	Second to fourth	Two	<4	High autonomy
126	Female	Yes	No	Yes	Yes	Yes	Yes	poor	Insufficeint	Optimal	No	6-11 month	=<4	At 6 months	First	One	<4	High autonomy
127	Female	Yes	Yes	Yes	Yes	Yes	Yes	poor	Sufficient	Optimal	No	6-11 month	=<4	At 6 months	Second to fourth	One	<4	Low autonomy
128	Female	No	No	No	Yes	No	Yes	poor	Insufficeint	Optimal	Yes	6-11 month	=<4	<6 months	First	Two	<4	High autonomy
129	Female	Yes	Yes	Yes	Yes	Yes	Yes	poor	Sufficient	Optimal	No	6-11 month	=<4	At 6 months	First	Two	<4	High autonomy
130	Female	Yes	Yes	No	Yes	Yes	Yes	rich	Insufficeint	Sub-optimal	Yes	6-11 month	=<4	>6 months	Second to fourth	One	<4	High autonomy
131	Male	Yes	Yes	No	Yes	Yes	Yes	poor	Insufficeint	Sub-optimal	Yes	12-17 month	=<4	>6 months	First	One	<4	Low autonomy
132	Female	Yes	Yes	No	Yes	No	Yes	poor	Insufficeint	Sub-optimal	Yes	12-17 month	=<4	>6 months	First	One	<4	Low autonomy
133	Male	Yes	Yes	No	Yes	Yes	Yes	poor	Insufficeint	Optimal	Yes	6-11 month	=<4	>6 months	Second to fourth	Two	<4	High autonomy
134	Female	Yes	Yes	No	Yes	Yes	Yes	poor	Insufficeint	Sub-optimal	Yes	18-23 month	=<4	At 6 months	Second to fourth	Two	<4	High autonomy
135	Female	Yes	Yes	No	Yes	No	Yes	rich	Insufficeint	Optimal	Yes	18-23 month	=<4	At 6 months	First	One	<4	High autonomy
136	Female	Yes	Yes	No	Yes	Yes	Yes	middle	Insufficeint	Sub-optimal	Yes	12-17 month	=<4	At 6 months	First	One	<4	High autonomy
137	Female	No	No	Yes	No	Yes	Yes	poor	Sufficient	Sub-optimal	No	6-11 month	=<4	At 6 months	First	One	<4	Low autonomy
138	Male	Yes	No	No	Yes	Yes	Yes	poor	Sufficient	Optimal	Yes	12-17 month	=<4	<6 months	Second to fourth	One	<4	High autonomy
139	Female	Yes	Yes	No	Yes	No	Yes	middle	Sufficient	Optimal	Yes	12-17 month	=<4	>6 months	Second to fourth	Two	<4	Low autonomy
140	Female	Yes	Yes	No	Yes	Yes	Yes	poor	Insufficeint	Sub-optimal	Yes	6-11 month	=<4	>6 months	First	One	<4	High autonomy
141	Male	Yes	Yes	No	Yes	No	Yes	poor	Insufficeint	Sub-optimal	Yes	6-11 month	=<4	>6 months	Second to fourth	One	<4	High autonomy
142	Male	Yes	Yes	No	Yes	Yes	Yes	poor	Insufficeint	Optimal	Yes	18-23 month	=<4	At 6 months	Second to fourth	One	<4	High autonomy
143	Female	Yes	Yes	Yes	Yes	Yes	Yes	poor	Insufficeint	Sub-optimal	Yes	18-23 month	=<4	>6 months	Second to fourth	One	<4	High autonomy
144	Female	Yes	Yes	No	Yes	Yes	Yes	middle	Insufficeint	Sub-optimal	Yes	12-17 month	=<4	>6 months	Second to fourth	One	<4	High autonomy
145	Male	Yes	Yes	No	Yes	No	Yes	poor	Sufficient	Optimal	Yes	6-11 month	=<4	>6 months	Second to fourth	Two	<4	High autonomy
146	Male	Yes	Yes	No	No	Yes	Yes	rich	Sufficient	Sub-optimal	No	6-11 month	=<4	<6 months	Above fourth	Two	<4	Low autonomy
147	Female	Yes	Yes	Yes	No	Yes	Yes	rich	Sufficient	Optimal	Yes	12-17 month	=<4	At 6 months	First	One	<4	High autonomy
148	Female	Yes	Yes	No	No	Yes	Yes	rich	Sufficient	Optimal	No	6-11 month	=<4	At 6 months	First	One	<4	High autonomy
149	Female	Yes	Yes	No	Yes	Yes	Yes	poor	Sufficient	Optimal	No	12-17 month	=<4	At 6 months	Second to fourth	One	<4	High autonomy
150	Female	Yes	No	Yes	Yes	Yes	Yes	rich	Sufficient	Optimal	No	12-17 month	=<4	At 6 months	First	One	<4	High autonomy
151	Female	Yes	Yes	Yes	Yes	Yes	No	rich	Sufficient	Optimal	Yes	12-17 month	=<4	>6 months	First	One	<4	High autonomy
152	Male	Yes	Yes	No	No	Yes	Yes	rich	Sufficient	Optimal	No	12-17 month	=<4	At 6 months	First	One	<4	High autonomy
153	Female	Yes	Yes	No	Yes	Yes	Yes	rich	Sufficient	Optimal	No	12-17 month	=<4	At 6 months	Second to fourth	One	<4	Low autonomy
154	Female	Yes	Yes	No	No	Yes	Yes	middle	Insufficeint	Sub-optimal	Yes	12-17 month	=<4	<6 months	Second to fourth	Two	<4	High autonomy
155	Female	Yes	Yes	No	No	Yes	Yes	middle	Sufficient	Optimal	No	18-23 month	=<4	At 6 months	Second to fourth	One	<4	High autonomy
156	Female	Yes	Yes	Yes	No	Yes	Yes	rich	Sufficient	Sub-optimal	Yes	18-23 month	=<4	At 6 months	First	One	<4	High autonomy
157	Female	Yes	Yes	Yes	No	Yes	Yes	middle	Sufficient	Optimal	No	12-17 month	=<4	At 6 months	Second to fourth	Two	<4	High autonomy
158	Female	Yes	Yes	Yes	No	Yes	Yes	poor	Sufficient	Optimal	No	6-11 month	=<4	<6 months	Above fourth	Two	<4	High autonomy
159	Female	Yes	Yes	Yes	No	Yes	Yes	middle	Sufficient	Optimal	No	12-17 month	=<4	<6 months	Second to fourth	Two	<4	High autonomy
160	Female	Yes	Yes	Yes	No	Yes	Yes	rich	Sufficient	Optimal	No	12-17 month	=<4	At 6 months	First	One	<4	Low autonomy
161	Male	Yes	Yes	Yes	No	Yes	Yes	middle	Sufficient	Sub-optimal	No	12-17 month	=<4	<6 months	Second to fourth	Two	<4	High autonomy
162	Female	Yes	Yes	Yes	Yes	Yes	Yes	rich	Sufficient	Optimal	No	12-17 month	=<4	At 6 months	First	One	<4	High autonomy
163	Female	Yes	Yes	Yes	Yes	Yes	Yes	rich	Sufficient	Optimal	No	6-11 month	=<4	At 6 months	Second to fourth	Two	<4	High autonomy
164	Male	Yes	Yes	Yes	Yes	Yes	Yes	rich	Sufficient	Optimal	No	6-11 month	=<4	At 6 months	Second to fourth	Two	<4	High autonomy
165	Female	Yes	Yes	Yes	Yes	Yes	Yes	middle	Sufficient	Optimal	No	12-17 month	=<4	At 6 months	First	One	<4	High autonomy
166	Female	Yes	Yes	Yes	No	Yes	Yes	rich	Sufficient	Optimal	No	12-17 month	=<4	At 6 months	Second to fourth	Two	<4	High autonomy
167	Female	Yes	Yes	Yes	No	Yes	Yes	middle	Sufficient	Sub-optimal	No	18-23 month	=<4	At 6 months	Second to fourth	One	<4	High autonomy
168	Male	Yes	Yes	Yes	Yes	Yes	Yes	rich	Sufficient	Optimal	No	18-23 month	=<4	At 6 months	Second to fourth	One	<4	High autonomy
169	Female	Yes	Yes	Yes	No	Yes	Yes	rich	Sufficient	Optimal	No	12-17 month	=<4	At 6 months	First	One	<4	High autonomy
170	Female	Yes	Yes	No	No	Yes	Yes	rich	Sufficient	Optimal	No	12-17 month	=<4	At 6 months	Second to fourth	One	<4	High autonomy
171	Male	Yes	Yes	Yes	No	Yes	Yes	rich	Sufficient	Optimal	No	12-17 month	=<4	<6 months	Second to fourth	One	<4	High autonomy
172	Female	Yes	Yes	No	No	Yes	Yes	poor	Sufficient	Optimal	No	6-11 month	=<4	At 6 months	First	One	<4	High autonomy
173	Male	Yes	Yes	No	No	Yes	Yes	rich	Sufficient	Optimal	No	6-11 month	=<4	At 6 months	First	One	<4	High autonomy
174	Male	Yes	Yes	Yes	No	Yes	Yes	rich	Sufficient	Sub-optimal	No	6-11 month	=<4	At 6 months	Second to fourth	One	<4	High autonomy
175	Female	Yes	Yes	No	Yes	Yes	Yes	rich	Sufficient	Optimal	No	6-11 month	=<4	At 6 months	Second to fourth	Two	<4	Low autonomy
176	Female	Yes	Yes	No	No	Yes	Yes	rich	Sufficient	Optimal	No	6-11 month	=<4	At 6 months	Second to fourth	Two	<4	High autonomy
177	Male	Yes	Yes	Yes	No	Yes	Yes	rich	Sufficient	Optimal	No	6-11 month	=<4	At 6 months	First	One	<4	High autonomy
178	Female	Yes	Yes	No	No	Yes	Yes	poor	Sufficient	Optimal	No	6-11 month	=<4	At 6 months	Second to fourth	One	<4	High autonomy
179	Female	Yes	No	No	No	Yes	Yes	poor	Sufficient	Optimal	No	12-17 month	=<4	<6 months	Above fourth	Two	<4	Low autonomy
180	Female	Yes	Yes	Yes	No	Yes	Yes	rich	Sufficient	Optimal	Yes	12-17 month	=<4	At 6 months	First	One	<4	High autonomy
181	Female	Yes	Yes	Yes	No	Yes	Yes	middle	Sufficient	Optimal	No	12-17 month	=<4	<6 months	Second to fourth	Two	<4	Low autonomy
182	Male	Yes	No	No	No	Yes	Yes	poor	Insufficeint	Optimal	No	6-11 month	=<4	<6 months	First	One	<4	Low autonomy
183	Male	Yes	Yes	No	Yes	Yes	Yes	middle	Sufficient	Sub-optimal	No	6-11 month	=<4	At 6 months	Above fourth	Two	<4	High autonomy
184	Female	Yes	Yes	No	Yes	Yes	Yes	rich	Sufficient	Sub-optimal	No	6-11 month	=<4	At 6 months	Above fourth	One	<4	High autonomy
185	Male	Yes	Yes	No	No	Yes	Yes	middle	Sufficient	Optimal	Yes	6-11 month	=<4	<6 months	Above fourth	One	<4	High autonomy
186	Female	Yes	Yes	No	No	Yes	Yes	rich	Sufficient	Optimal	No	12-17 month	=<4	At 6 months	Second to fourth	One	<4	High autonomy
187	Female	Yes	No	No	No	Yes	Yes	middle	Sufficient	Optimal	Yes	12-17 month	=<4	At 6 months	First	One	<4	Low autonomy
188	Female	Yes	Yes	Yes	No	Yes	Yes	poor	Sufficient	Optimal	Yes	6-11 month	=<4	At 6 months	First	One	<4	Low autonomy
189	Male	Yes	Yes	No	Yes	Yes	Yes	middle	Sufficient	Optimal	No	12-17 month	=<4	<6 months	Second to fourth	Two	<4	Low autonomy
190	Male	Yes	No	Yes	No	Yes	No	rich	Sufficient	Optimal	Yes	6-11 month	=<4	At 6 months	Second to fourth	Two	<4	High autonomy
191	Female	Yes	Yes	No	Yes	Yes	Yes	middle	Sufficient	Optimal	Yes	12-17 month	=<4	<6 months	Second to fourth	One	<4	High autonomy
192	Female	Yes	Yes	Yes	No	Yes	Yes	poor	Sufficient	Sub-optimal	Yes	12-17 month	=<4	<6 months	First	One	<4	High autonomy
193	Male	Yes	Yes	Yes	No	Yes	No	middle	Insufficeint	Optimal	No	6-11 month	=<4	<6 months	Second to fourth	Two	<4	Low autonomy
194	Female	Yes	Yes	Yes	Yes	Yes	No	rich	Sufficient	Optimal	No	12-17 month	=<4	<6 months	First	One	<4	Low autonomy
195	Female	Yes	Yes	No	No	Yes	Yes	rich	Sufficient	Optimal	Yes	12-17 month	=<4	At 6 months	Second to fourth	Three and above	<4	High autonomy
196	Male	Yes	Yes	Yes	No	Yes	Yes	middle	Sufficient	Sub-optimal	Yes	6-11 month	=<4	At 6 months	Second to fourth	One	<4	High autonomy
197	Male	Yes	Yes	No	No	Yes	Yes	rich	Sufficient	Optimal	No	12-17 month	=<4	At 6 months	Second to fourth	One	<4	High autonomy
198	Male	Yes	Yes	No	Yes	Yes	Yes	poor	Sufficient	Optimal	No	6-11 month	=<4	At 6 months	Second to fourth	One	<4	High autonomy
199	Male	Yes	Yes	Yes	Yes	Yes	Yes	rich	Sufficient	Optimal	No	6-11 month	=<4	At 6 months	Second to fourth	One	<4	High autonomy
200	Male	Yes	Yes	Yes	Yes	Yes	Yes	rich	Sufficient	Optimal	Yes	12-17 month	=<4	At 6 months	Second to fourth	Two	<4	High autonomy
201	Male	Yes	Yes	Yes	Yes	Yes	Yes	rich	Sufficient	Optimal	No	6-11 month	=<4	At 6 months	Second to fourth	One	<4	High autonomy
202	Female	Yes	Yes	Yes	No	Yes	Yes	rich	Sufficient	Optimal	No	6-11 month	=<4	At 6 months	First	One	<4	High autonomy
203	Male	Yes	Yes	No	Yes	Yes	Yes	rich	Sufficient	Optimal	No	6-11 month	=<4	At 6 months	Second to fourth	Two	<4	High autonomy
204	Male	Yes	Yes	Yes	Yes	Yes	Yes	rich	Sufficient	Optimal	No	6-11 month	=<4	At 6 months	First	One	<4	High autonomy
205	Female	Yes	Yes	Yes	Yes	Yes	Yes	rich	Sufficient	Optimal	No	6-11 month	=<4	At 6 months	First	One	<4	High autonomy
206	Female	Yes	Yes	No	No	Yes	Yes	rich	Sufficient	Optimal	No	12-17 month	=<4	At 6 months	Second to fourth	One	<4	High autonomy
207	Male	Yes	Yes	Yes	No	Yes	Yes	rich	Sufficient	Optimal	No	6-11 month	=<4	At 6 months	First	One	<4	High autonomy
208	Female	Yes	Yes	No	No	Yes	Yes	middle	Sufficient	Optimal	No	12-17 month	=<4	At 6 months	Second to fourth	One	<4	High autonomy
209	Male	Yes	Yes	No	No	Yes	Yes	poor	Sufficient	Optimal	No	12-17 month	=<4	At 6 months	First	One	<4	High autonomy
210	Female	Yes	Yes	Yes	No	Yes	Yes	poor	Sufficient	Optimal	No	6-11 month	=<4	<6 months	First	One	<4	High autonomy
211	Female	Yes	Yes	No	No	Yes	Yes	middle	Sufficient	Optimal	No	6-11 month	=<4	At 6 months	First	One	<4	Low autonomy
212	Male	Yes	Yes	Yes	No	Yes	Yes	rich	Sufficient	Optimal	No	18-23 month	=<4	At 6 months	Second to fourth	One	<4	High autonomy
213	Female	Yes	Yes	No	No	Yes	Yes	rich	Sufficient	Optimal	Yes	12-17 month	=<4	At 6 months	Above fourth	Three and above	<4	Low autonomy
214	Male	Yes	Yes	Yes	No	Yes	Yes	middle	Sufficient	Sub-optimal	Yes	12-17 month	=<4	At 6 months	Second to fourth	One	<4	High autonomy
215	Male	Yes	Yes	Yes	No	Yes	Yes	poor	Sufficient	Optimal	No	18-23 month	=<4	<6 months	Second to fourth	One	<4	High autonomy
216	Female	Yes	Yes	Yes	No	Yes	Yes	poor	Sufficient	Sub-optimal	No	18-23 month	=<4	At 6 months	Second to fourth	One	<4	Low autonomy
217	Male	Yes	Yes	Yes	No	Yes	Yes	poor	Sufficient	Sub-optimal	No	6-11 month	=<4	At 6 months	Second to fourth	Two	<4	Low autonomy
218	Female	Yes	Yes	No	No	Yes	Yes	middle	Sufficient	Sub-optimal	No	12-17 month	=<4	At 6 months	First	One	<4	Low autonomy
219	Female	Yes	Yes	Yes	No	Yes	Yes	middle	Sufficient	Optimal	No	12-17 month	=<4	<6 months	First	One	<4	Low autonomy
220	Male	Yes	Yes	No	No	Yes	Yes	rich	Sufficient	Sub-optimal	Yes	18-23 month	=<4	At 6 months	Second to fourth	Two	<4	Low autonomy
221	Male	Yes	Yes	Yes	No	Yes	Yes	rich	Sufficient	Optimal	Yes	18-23 month	=<4	At 6 months	Second to fourth	Two	<4	Low autonomy
222	Female	Yes	Yes	Yes	No	Yes	No	rich	Sufficient	Optimal	Yes	12-17 month	=<4	At 6 months	Second to fourth	Two	<4	High autonomy
223	Female	Yes	Yes	No	Yes	Yes	Yes	rich	Sufficient	Optimal	Yes	12-17 month	=<4	At 6 months	Second to fourth	Two	<4	Low autonomy
224	Male	Yes	Yes	No	No	Yes	No	middle	Sufficient	Optimal	Yes	18-23 month	=<4	At 6 months	Second to fourth	Two	<4	High autonomy
225	Female	Yes	Yes	Yes	Yes	No	Yes	rich	Sufficient	Optimal	Yes	12-17 month	=<4	At 6 months	Above fourth	Two	<4	Low autonomy
226	Male	Yes	Yes	No	No	Yes	Yes	rich	Sufficient	Optimal	No	6-11 month	=<4	<6 months	Second to fourth	Two	<4	High autonomy
227	Female	Yes	Yes	Yes	Yes	Yes	Yes	rich	Sufficient	Optimal	Yes	6-11 month	=<4	At 6 months	First	One	<4	High autonomy
228	Female	Yes	Yes	Yes	No	Yes	Yes	middle	Sufficient	Sub-optimal	Yes	12-17 month	=<4	At 6 months	First	One	<4	High autonomy
229	Female	Yes	Yes	No	No	Yes	Yes	middle	Insufficeint	Sub-optimal	No	12-17 month	=<4	<6 months	Above fourth	Two	<4	Low autonomy
230	Female	Yes	Yes	Yes	No	No	Yes	middle	Sufficient	Optimal	No	12-17 month	=<4	<6 months	Above fourth	Three and above	<4	Low autonomy
231	Male	Yes	Yes	Yes	Yes	Yes	Yes	poor	Sufficient	Optimal	No	18-23 month	=<4	At 6 months	First	One	<4	High autonomy
232	Female	Yes	Yes	No	No	Yes	Yes	middle	Sufficient	Optimal	No	18-23 month	=<4	At 6 months	Second to fourth	One	<4	High autonomy
233	Female	Yes	Yes	Yes	No	Yes	Yes	poor	Sufficient	Optimal	No	6-11 month	=<4	At 6 months	Second to fourth	One	<4	High autonomy
234	Male	Yes	Yes	No	No	Yes	Yes	middle	Sufficient	Optimal	No	12-17 month	=<4	At 6 months	Second to fourth	One	<4	Low autonomy
235	Male	Yes	Yes	No	No	Yes	Yes	middle	Sufficient	Optimal	No	12-17 month	=<4	At 6 months	Second to fourth	One	<4	Low autonomy
236	Female	Yes	Yes	Yes	No	Yes	Yes	poor	Insufficeint	Optimal	No	12-17 month	=<4	>6 months	First	One	<4	Low autonomy
237	Female	Yes	Yes	Yes	No	Yes	Yes	rich	Insufficeint	Sub-optimal	Yes	12-17 month	=<4	>6 months	Second to fourth	Two	<4	High autonomy
238	Male	Yes	Yes	No	No	Yes	Yes	middle	Insufficeint	Optimal	No	12-17 month	=<4	<6 months	Second to fourth	One	<4	High autonomy
239	Male	Yes	Yes	Yes	No	Yes	Yes	rich	Insufficeint	Sub-optimal	Yes	12-17 month	=<4	>6 months	First	One	<4	Low autonomy
240	Female	Yes	Yes	No	Yes	Yes	Yes	poor	Sufficient	Optimal	Yes	18-23 month	=<4	>6 months	Second to fourth	Two	<4	Low autonomy
241	Male	Yes	Yes	Yes	Yes	Yes	Yes	poor	Sufficient	Optimal	No	6-11 month	=<4	<6 months	First	One	<4	Low autonomy
242	Male	Yes	Yes	Yes	Yes	Yes	Yes	poor	Insufficeint	Sub-optimal	Yes	6-11 month	=<4	At 6 months	First	Two	<4	High autonomy
243	Female	No	No	No	Yes	Yes	Yes	poor	Insufficeint	Optimal	No	6-11 month	=<4	>6 months	First	One	<4	Low autonomy
244	Male	Yes	Yes	No	Yes	Yes	Yes	rich	Sufficient	Optimal	Yes	12-17 month	=<4	>6 months	Second to fourth	One	<4	High autonomy
245	Male	Yes	Yes	No	No	Yes	Yes	poor	Insufficeint	Sub-optimal	No	6-11 month	=<4	>6 months	Second to fourth	Two	<4	Low autonomy
246	Female	Yes	Yes	No	Yes	Yes	Yes	poor	Sufficient	Optimal	Yes	12-17 month	=<4	At 6 months	Second to fourth	One	<4	High autonomy
247	Male	Yes	Yes	Yes	No	No	No	poor	Insufficeint	Sub-optimal	Yes	6-11 month	=<4	>6 months	First	One	<4	Low autonomy
248	Female	Yes	No	No	No	Yes	Yes	middle	Insufficeint	Optimal	Yes	6-11 month	=<4	>6 months	Second to fourth	Two	<4	Low autonomy
249	Male	Yes	Yes	Yes	Yes	Yes	Yes	poor	Sufficient	Optimal	Yes	6-11 month	=<4	<6 months	Second to fourth	One	<4	Low autonomy
250	Female	Yes	Yes	No	Yes	Yes	Yes	rich	Sufficient	Optimal	Yes	12-17 month	=<4	At 6 months	Second to fourth	One	<4	High autonomy
251	Female	No	Yes	No	Yes	Yes	Yes	poor	Sufficient	Sub-optimal	Yes	12-17 month	=<4	<6 months	Second to fourth	Two	<4	High autonomy
252	Female	Yes	Yes	Yes	Yes	Yes	Yes	rich	Sufficient	Optimal	Yes	6-11 month	=<4	At 6 months	Second to fourth	One	<4	High autonomy
253	Male	Yes	Yes	No	Yes	Yes	Yes	rich	Insufficeint	Sub-optimal	Yes	12-17 month	=<4	<6 months	Second to fourth	Two	<4	Low autonomy
254	Male	Yes	Yes	No	Yes	No	Yes	poor	Sufficient	Optimal	Yes	12-17 month	=<4	>6 months	First	One	<4	Low autonomy
255	Male	Yes	Yes	Yes	Yes	Yes	Yes	poor	Sufficient	Optimal	Yes	12-17 month	=<4	>6 months	First	One	<4	Low autonomy
256	Male	Yes	Yes	No	Yes	Yes	Yes	middle	Sufficient	Optimal	No	12-17 month	=<4	>6 months	First	One	<4	Low autonomy
257	Female	Yes	Yes	Yes	Yes	Yes	Yes	rich	Sufficient	Optimal	Yes	6-11 month	=<4	<6 months	First	One	<4	High autonomy
258	Female	Yes	Yes	No	Yes	No	Yes	rich	Sufficient	Optimal	Yes	12-17 month	=<4	At 6 months	Second to fourth	Two	<4	Low autonomy
259	Female	Yes	Yes	No	Yes	Yes	Yes	middle	Sufficient	Optimal	Yes	6-11 month	=<4	<6 months	First	One	<4	Low autonomy
260	Female	Yes	Yes	No	Yes	No	Yes	poor	Sufficient	Optimal	No	6-11 month	=<4	At 6 months	Second to fourth	Two	<4	High autonomy
261	Male	Yes	Yes	No	Yes	Yes	Yes	poor	Sufficient	Optimal	Yes	12-17 month	=<4	At 6 months	Second to fourth	One	<4	Low autonomy
262	Female	Yes	Yes	No	No	Yes	Yes	poor	Sufficient	Sub-optimal	Yes	12-17 month	=<4	<6 months	Second to fourth	Two	<4	High autonomy
263	Male	Yes	Yes	No	Yes	Yes	Yes	rich	Insufficeint	Sub-optimal	Yes	12-17 month	=<4	>6 months	Second to fourth	One	<4	Low autonomy
264	Male	Yes	Yes	No	Yes	Yes	Yes	poor	Insufficeint	Sub-optimal	Yes	6-11 month	=<4	>6 months	First	One	<4	Low autonomy
265	Male	Yes	Yes	Yes	Yes	Yes	Yes	poor	Insufficeint	Optimal	No	12-17 month	=<4	<6 months	Second to fourth	One	<4	Low autonomy
266	Male	Yes	Yes	No	Yes	Yes	Yes	poor	Insufficeint	Optimal	Yes	12-17 month	=<4	At 6 months	First	One	<4	Low autonomy
267	Female	Yes	Yes	Yes	No	Yes	Yes	poor	Insufficeint	Optimal	Yes	12-17 month	=<4	>6 months	First	One	<4	Low autonomy
268	Female	Yes	Yes	No	Yes	No	Yes	middle	Insufficeint	Optimal	No	12-17 month	=<4	<6 months	Second to fourth	Two	<4	High autonomy
269	Female	Yes	Yes	Yes	Yes	Yes	Yes	rich	Sufficient	Optimal	Yes	12-17 month	=<4	<6 months	Second to fourth	One	<4	High autonomy
270	Male	Yes	Yes	No	Yes	Yes	No	rich	Sufficient	Optimal	Yes	12-17 month	=<4	<6 months	Second to fourth	Two	<4	High autonomy
271	Male	Yes	Yes	Yes	No	Yes	Yes	rich	Sufficient	Optimal	Yes	12-17 month	=<4	At 6 months	First	One	<4	High autonomy
272	Female	Yes	Yes	No	Yes	Yes	Yes	poor	Insufficeint	Sub-optimal	Yes	12-17 month	=<4	<6 months	First	One	<4	Low autonomy
273	Female	Yes	Yes	No	Yes	Yes	Yes	rich	Sufficient	Optimal	No	12-17 month	=<4	<6 months	Second to fourth	One	<4	High autonomy
274	Female	Yes	Yes	Yes	Yes	Yes	Yes	middle	Sufficient	Optimal	Yes	6-11 month	=<4	<6 months	First	One	<4	Low autonomy
275	Female	Yes	Yes	No	No	Yes	Yes	rich	Insufficeint	Sub-optimal	No	12-17 month	=<4	>6 months	Above fourth	Two	<4	Low autonomy
276	Male	Yes	Yes	No	Yes	Yes	Yes	middle	Sufficient	Optimal	Yes	12-17 month	=<4	At 6 months	Second to fourth	One	<4	High autonomy
277	Female	Yes	Yes	No	Yes	Yes	Yes	rich	Sufficient	Optimal	Yes	18-23 month	=<4	At 6 months	Second to fourth	Two	<4	High autonomy
278	Male	Yes	Yes	Yes	Yes	Yes	Yes	poor	Sufficient	Optimal	No	18-23 month	=<4	<6 months	First	One	<4	High autonomy
279	Male	Yes	Yes	No	No	Yes	Yes	poor	Sufficient	Optimal	No	12-17 month	=<4	At 6 months	Second to fourth	One	<4	Low autonomy
280	Male	Yes	Yes	No	No	Yes	Yes	poor	Insufficeint	Sub-optimal	Yes	12-17 month	=<4	<6 months	First	One	<4	Low autonomy
281	Female	Yes	No	No	No	Yes	Yes	poor	Insufficeint	Sub-optimal	Yes	12-17 month	=<4	<6 months	Second to fourth	One	<4	Low autonomy
282	Female	Yes	Yes	Yes	No	Yes	No	poor	Insufficeint	Sub-optimal	Yes	12-17 month	=<4	>6 months	First	One	<4	Low autonomy
283	Male	Yes	Yes	Yes	Yes	Yes	Yes	rich	Sufficient	Optimal	Yes	18-23 month	=<4	>6 months	Second to fourth	Two	<4	High autonomy
284	Male	Yes	Yes	Yes	Yes	Yes	Yes	rich	Insufficeint	Optimal	No	18-23 month	=<4	<6 months	First	Two	<4	Low autonomy
285	Female	Yes	No	No	Yes	Yes	Yes	poor	Sufficient	Optimal	Yes	18-23 month	=<4	At 6 months	Second to fourth	Two	<4	High autonomy
286	Male	Yes	Yes	Yes	Yes	Yes	Yes	rich	Sufficient	Optimal	Yes	18-23 month	=<4	>6 months	First	Two	<4	High autonomy
287	Male	Yes	Yes	Yes	Yes	Yes	Yes	poor	Insufficeint	Sub-optimal	Yes	12-17 month	=<4	>6 months	First	One	<4	Low autonomy
288	Female	Yes	Yes	Yes	No	No	Yes	rich	Insufficeint	Optimal	Yes	12-17 month	=<4	>6 months	First	One	<4	High autonomy
289	Female	Yes	Yes	Yes	No	Yes	No	middle	Insufficeint	Sub-optimal	No	18-23 month	=<4	>6 months	First	One	<4	Low autonomy
290	Male	Yes	Yes	No	No	Yes	Yes	poor	Sufficient	Optimal	Yes	12-17 month	=<4	At 6 months	First	One	<4	Low autonomy
291	Male	Yes	Yes	No	Yes	Yes	Yes	poor	Insufficeint	Sub-optimal	Yes	18-23 month	=<4	>6 months	Second to fourth	One	<4	High autonomy
292	Female	Yes	Yes	No	Yes	Yes	Yes	poor	Sufficient	Optimal	No	12-17 month	=<4	At 6 months	Second to fourth	Two	<4	Low autonomy
293	Female	Yes	Yes	No	No	Yes	No	rich	Insufficeint	Optimal	Yes	18-23 month	=<4	>6 months	Second to fourth	One	<4	Low autonomy
294	Male	Yes	Yes	No	No	Yes	Yes	poor	Sufficient	Optimal	No	18-23 month	=<4	>6 months	Second to fourth	One	<4	Low autonomy
295	Male	Yes	Yes	Yes	No	Yes	Yes	middle	Sufficient	Sub-optimal	Yes	12-17 month	=<4	>6 months	Second to fourth	Two	<4	Low autonomy
296	Female	Yes	Yes	No	Yes	Yes	Yes	middle	Insufficeint	Sub-optimal	Yes	6-11 month	=<4	<6 months	First	Two	<4	High autonomy
297	Female	Yes	Yes	No	Yes	Yes	Yes	poor	Sufficient	Optimal	Yes	12-17 month	=<4	>6 months	Second to fourth	One	<4	Low autonomy
298	Female	Yes	Yes	No	Yes	No	Yes	poor	Insufficeint	Optimal	Yes	12-17 month	=<4	<6 months	Second to fourth	Two	<4	High autonomy
299	Female	Yes	Yes	No	Yes	Yes	No	middle	Sufficient	Optimal	No	12-17 month	=<4	>6 months	Second to fourth	One	<4	High autonomy
300	Male	Yes	Yes	No	No	Yes	Yes	rich	Sufficient	Optimal	Yes	12-17 month	=<4	>6 months	Second to fourth	One	<4	High autonomy
301	Female	Yes	Yes	Yes	Yes	Yes	Yes	middle	Insufficeint	Sub-optimal	Yes	12-17 month	=<4	>6 months	Second to fourth	One	<4	Low autonomy
302	Female	Yes	Yes	No	Yes	Yes	No	rich	Sufficient	Optimal	No	12-17 month	=<4	>6 months	First	Two	<4	High autonomy
303	Female	Yes	Yes	Yes	Yes	Yes	Yes	rich	Sufficient	Optimal	No	12-17 month	=<4	At 6 months	Second to fourth	One	<4	High autonomy
304	Male	Yes	No	Yes	Yes	Yes	Yes	rich	Sufficient	Optimal	Yes	12-17 month	=<4	>6 months	Second to fourth	One	<4	High autonomy
305	Female	Yes	Yes	Yes	Yes	Yes	Yes	middle	Sufficient	Optimal	Yes	12-17 month	=<4	>6 months	Second to fourth	Two	<4	High autonomy
306	Male	Yes	Yes	Yes	Yes	Yes	Yes	middle	Sufficient	Optimal	Yes	12-17 month	>4	At 6 months	First	One	>=4	High autonomy
307	Female	Yes	Yes	No	Yes	Yes	Yes	rich	Sufficient	Optimal	Yes	12-17 month	=<4	>6 months	Second to fourth	One	<4	High autonomy
308	Female	Yes	Yes	No	Yes	Yes	Yes	middle	Sufficient	Optimal	No	12-17 month	=<4	At 6 months	Second to fourth	One	<4	Low autonomy
309	Female	Yes	Yes	No	Yes	Yes	Yes	middle	Sufficient	Optimal	Yes	12-17 month	=<4	<6 months	First	Two	<4	High autonomy
310	Female	Yes	Yes	No	Yes	No	Yes	poor	Sufficient	Optimal	Yes	12-17 month	=<4	>6 months	Second to fourth	One	<4	High autonomy
311	Male	Yes	Yes	No	Yes	Yes	Yes	poor	Sufficient	Optimal	No	12-17 month	=<4	<6 months	Second to fourth	Two	<4	High autonomy
312	Male	Yes	Yes	Yes	Yes	Yes	Yes	poor	Sufficient	Optimal	Yes	18-23 month	=<4	<6 months	Second to fourth	One	<4	High autonomy
313	Male	Yes	No	Yes	Yes	Yes	Yes	poor	Sufficient	Optimal	No	18-23 month	=<4	<6 months	First	One	<4	High autonomy
314	Male	Yes	Yes	Yes	Yes	Yes	Yes	middle	Sufficient	Optimal	No	18-23 month	=<4	At 6 months	First	One	<4	High autonomy
315	Female	Yes	Yes	No	Yes	No	Yes	middle	Sufficient	Optimal	Yes	18-23 month	=<4	At 6 months	Second to fourth	One	<4	Low autonomy
316	Female	Yes	Yes	No	Yes	Yes	Yes	poor	Sufficient	Optimal	Yes	6-11 month	=<4	<6 months	Second to fourth	One	<4	High autonomy
317	Male	Yes	Yes	Yes	Yes	Yes	Yes	rich	Insufficeint	Optimal	No	12-17 month	=<4	<6 months	Second to fourth	One	<4	High autonomy
318	Male	Yes	Yes	No	No	Yes	Yes	poor	Insufficeint	Sub-optimal	Yes	12-17 month	=<4	>6 months	Second to fourth	Two	<4	Low autonomy
319	Female	Yes	No	No	Yes	Yes	No	poor	Insufficeint	Sub-optimal	Yes	12-17 month	=<4	>6 months	Second to fourth	Two	<4	Low autonomy
320	Male	Yes	Yes	Yes	Yes	Yes	Yes	poor	Sufficient	Optimal	Yes	12-17 month	=<4	At 6 months	Second to fourth	Two	<4	High autonomy
321	Male	Yes	Yes	No	No	Yes	Yes	rich	Insufficeint	Sub-optimal	Yes	12-17 month	=<4	>6 months	First	One	<4	Low autonomy
322	Male	Yes	Yes	Yes	Yes	Yes	Yes	rich	Sufficient	Optimal	No	6-11 month	=<4	>6 months	Second to fourth	Two	<4	Low autonomy
323	Male	Yes	Yes	Yes	Yes	Yes	Yes	middle	Sufficient	Optimal	Yes	12-17 month	=<4	At 6 months	Second to fourth	One	<4	High autonomy
324	Female	Yes	Yes	No	Yes	Yes	Yes	middle	Insufficeint	Optimal	No	12-17 month	=<4	<6 months	Second to fourth	One	<4	Low autonomy
325	Male	Yes	Yes	No	Yes	Yes	Yes	rich	Insufficeint	Optimal	Yes	18-23 month	=<4	>6 months	Second to fourth	One	<4	Low autonomy
326	Female	Yes	Yes	No	Yes	Yes	Yes	poor	Sufficient	Optimal	No	6-11 month	=<4	At 6 months	Second to fourth	Two	<4	High autonomy
327	Male	Yes	Yes	No	No	Yes	No	poor	Insufficeint	Sub-optimal	Yes	6-11 month	=<4	>6 months	First	One	<4	Low autonomy
328	Female	Yes	Yes	Yes	Yes	Yes	Yes	middle	Insufficeint	Sub-optimal	Yes	12-17 month	=<4	At 6 months	First	One	<4	High autonomy
329	Male	Yes	Yes	No	No	Yes	Yes	poor	Sufficient	Optimal	Yes	6-11 month	=<4	At 6 months	Second to fourth	Two	<4	Low autonomy
330	Male	Yes	Yes	No	Yes	Yes	Yes	middle	Sufficient	Optimal	No	6-11 month	=<4	At 6 months	Above fourth	One	<4	High autonomy
331	Female	Yes	Yes	No	No	Yes	Yes	middle	Insufficeint	Sub-optimal	Yes	6-11 month	=<4	>6 months	First	One	<4	High autonomy
332	Male	Yes	Yes	Yes	Yes	Yes	Yes	rich	Sufficient	Optimal	Yes	6-11 month	=<4	At 6 months	First	One	<4	Low autonomy
333	Male	Yes	Yes	Yes	Yes	Yes	Yes	poor	Sufficient	Optimal	Yes	6-11 month	=<4	At 6 months	Second to fourth	One	<4	Low autonomy
334	Male	Yes	Yes	No	Yes	Yes	Yes	rich	Sufficient	Optimal	Yes	6-11 month	=<4	>6 months	Second to fourth	Two	<4	High autonomy
335	Female	Yes	Yes	Yes	Yes	No	Yes	poor	Sufficient	Optimal	No	18-23 month	=<4	>6 months	Second to fourth	One	<4	Low autonomy
336	Female	Yes	Yes	No	No	Yes	Yes	poor	Insufficeint	Optimal	Yes	18-23 month	=<4	>6 months	First	One	<4	Low autonomy
337	Male	Yes	Yes	No	Yes	No	Yes	poor	Insufficeint	Optimal	Yes	18-23 month	=<4	>6 months	First	One	<4	Low autonomy
338	Male	Yes	Yes	No	Yes	No	Yes	poor	Insufficeint	Optimal	Yes	18-23 month	=<4	>6 months	Second to fourth	Two	<4	Low autonomy
339	Female	Yes	Yes	Yes	Yes	Yes	Yes	middle	Insufficeint	Optimal	No	18-23 month	=<4	>6 months	First	One	<4	Low autonomy
340	Male	Yes	Yes	No	No	Yes	Yes	poor	Sufficient	Sub-optimal	Yes	6-11 month	=<4	<6 months	Second to fourth	Two	<4	Low autonomy
341	Male	Yes	Yes	No	Yes	Yes	Yes	poor	Sufficient	Optimal	Yes	18-23 month	=<4	At 6 months	Second to fourth	Two	<4	High autonomy
342	Male	Yes	No	Yes	Yes	No	Yes	poor	Sufficient	Optimal	No	12-17 month	=<4	At 6 months	Second to fourth	Two	<4	Low autonomy
343	Male	Yes	Yes	No	Yes	No	Yes	middle	Sufficient	Optimal	Yes	6-11 month	=<4	At 6 months	Second to fourth	One	<4	Low autonomy
344	Female	Yes	Yes	No	Yes	Yes	Yes	middle	Sufficient	Optimal	No	6-11 month	=<4	>6 months	Second to fourth	One	<4	High autonomy
345	Female	Yes	Yes	No	No	Yes	No	rich	Sufficient	Optimal	Yes	6-11 month	=<4	>6 months	Second to fourth	Two	<4	High autonomy
346	Male	Yes	Yes	Yes	No	Yes	Yes	middle	Sufficient	Optimal	No	12-17 month	=<4	At 6 months	First	One	<4	High autonomy
347	Male	Yes	Yes	No	Yes	Yes	Yes	poor	Sufficient	Optimal	Yes	6-11 month	=<4	<6 months	Second to fourth	One	<4	High autonomy
348	Male	Yes	Yes	Yes	No	Yes	Yes	rich	Sufficient	Optimal	No	6-11 month	=<4	<6 months	First	One	<4	High autonomy
349	Female	Yes	Yes	Yes	Yes	No	Yes	poor	Sufficient	Optimal	Yes	12-17 month	=<4	>6 months	Second to fourth	One	<4	Low autonomy
350	Female	Yes	Yes	No	Yes	Yes	Yes	middle	Insufficeint	Optimal	No	12-17 month	=<4	>6 months	Second to fourth	One	<4	Low autonomy
351	Female	Yes	No	Yes	Yes	Yes	Yes	poor	Sufficient	Optimal	Yes	12-17 month	=<4	<6 months	Second to fourth	One	<4	Low autonomy
352	Male	Yes	Yes	No	Yes	Yes	Yes	middle	Sufficient	Optimal	Yes	12-17 month	=<4	At 6 months	Second to fourth	Two	<4	High autonomy
353	Male	Yes	Yes	No	Yes	Yes	Yes	poor	Insufficeint	Optimal	Yes	12-17 month	=<4	>6 months	Second to fourth	One	<4	Low autonomy
354	Male	Yes	Yes	No	No	Yes	Yes	rich	Insufficeint	Sub-optimal	Yes	12-17 month	=<4	>6 months	First	One	<4	Low autonomy
355	Female	Yes	Yes	No	Yes	Yes	Yes	poor	Sufficient	Optimal	No	12-17 month	=<4	>6 months	Second to fourth	Two	<4	Low autonomy
356	Female	Yes	Yes	No	No	Yes	Yes	middle	Sufficient	Optimal	No	12-17 month	=<4	<6 months	Second to fourth	Two	<4	Low autonomy
357	Female	Yes	Yes	Yes	Yes	No	Yes	poor	Insufficeint	Optimal	No	12-17 month	=<4	<6 months	First	One	<4	Low autonomy
358	Male	Yes	No	No	Yes	Yes	Yes	rich	Insufficeint	Optimal	Yes	6-11 month	=<4	<6 months	Second to fourth	Two	<4	Low autonomy
359	Male	Yes	Yes	Yes	Yes	Yes	Yes	rich	Insufficeint	Optimal	Yes	12-17 month	=<4	<6 months	First	One	<4	Low autonomy
360	Female	Yes	Yes	Yes	Yes	Yes	Yes	rich	Sufficient	Optimal	No	12-17 month	=<4	<6 months	Second to fourth	Two	<4	Low autonomy
361	Male	Yes	Yes	No	Yes	No	No	rich	Sufficient	Optimal	Yes	12-17 month	=<4	At 6 months	Second to fourth	One	<4	High autonomy
362	Female	Yes	Yes	No	Yes	Yes	No	poor	Sufficient	Sub-optimal	Yes	12-17 month	=<4	At 6 months	Second to fourth	One	<4	High autonomy
363	Female	Yes	Yes	No	Yes	Yes	Yes	middle	Sufficient	Optimal	Yes	12-17 month	=<4	<6 months	First	Two	<4	High autonomy
364	Male	Yes	Yes	No	Yes	No	Yes	rich	Sufficient	Optimal	Yes	12-17 month	=<4	At 6 months	Second to fourth	One	<4	Low autonomy
365	Female	Yes	Yes	No	Yes	No	Yes	poor	Insufficeint	Optimal	Yes	12-17 month	=<4	<6 months	First	One	<4	Low autonomy
366	Female	Yes	Yes	Yes	Yes	Yes	Yes	rich	Insufficeint	Optimal	Yes	6-11 month	=<4	At 6 months	First	One	<4	High autonomy
367	Female	Yes	Yes	Yes	No	Yes	Yes	poor	Sufficient	Sub-optimal	Yes	12-17 month	=<4	>6 months	First	One	<4	High autonomy
368	Female	Yes	Yes	Yes	Yes	Yes	Yes	middle	Insufficeint	Sub-optimal	Yes	12-17 month	=<4	>6 months	Second to fourth	One	<4	High autonomy
369	Female	Yes	Yes	No	No	Yes	Yes	poor	Sufficient	Optimal	No	12-17 month	=<4	>6 months	First	One	<4	Low autonomy
370	Male	Yes	Yes	No	Yes	Yes	Yes	rich	Insufficeint	Optimal	Yes	12-17 month	=<4	<6 months	Above fourth	One	<4	Low autonomy
371	Male	No	Yes	No	No	No	Yes	middle	Insufficeint	Optimal	No	6-11 month	=<4	>6 months	First	One	<4	Low autonomy
372	Male	Yes	Yes	Yes	Yes	Yes	Yes	rich	Insufficeint	Optimal	Yes	12-17 month	=<4	>6 months	Second to fourth	Two	<4	Low autonomy
373	Male	Yes	No	Yes	Yes	Yes	Yes	poor	Insufficeint	Sub-optimal	Yes	6-11 month	=<4	>6 months	Second to fourth	One	<4	High autonomy
374	Male	Yes	Yes	No	Yes	No	Yes	poor	Insufficeint	Optimal	Yes	6-11 month	=<4	<6 months	Second to fourth	One	<4	High autonomy
375	Female	Yes	Yes	Yes	No	Yes	Yes	rich	Insufficeint	Sub-optimal	Yes	6-11 month	=<4	At 6 months	First	One	<4	Low autonomy
376	Male	Yes	Yes	Yes	Yes	No	Yes	rich	Insufficeint	Optimal	Yes	12-17 month	=<4	>6 months	Second to fourth	Two	<4	High autonomy
377	Female	Yes	Yes	No	No	Yes	Yes	poor	Sufficient	Optimal	Yes	6-11 month	=<4	>6 months	First	One	<4	Low autonomy
378	Male	Yes	Yes	Yes	No	Yes	No	middle	Insufficeint	Sub-optimal	No	6-11 month	=<4	>6 months	Second to fourth	One	<4	Low autonomy
379	Female	Yes	Yes	No	No	Yes	Yes	middle	Insufficeint	Optimal	Yes	12-17 month	=<4	>6 months	Second to fourth	Two	<4	High autonomy
380	Male	Yes	Yes	Yes	No	Yes	Yes	middle	Insufficeint	Optimal	Yes	12-17 month	=<4	>6 months	First	One	<4	Low autonomy
381	Female	Yes	Yes	No	No	Yes	Yes	poor	Insufficeint	Optimal	Yes	12-17 month	=<4	At 6 months	Second to fourth	Three and above	<4	High autonomy
382	Male	Yes	Yes	Yes	Yes	Yes	Yes	middle	Insufficeint	Optimal	Yes	6-11 month	=<4	>6 months	First	One	<4	Low autonomy
383	Male	Yes	Yes	Yes	Yes	Yes	Yes	rich	Sufficient	Optimal	Yes	6-11 month	=<4	>6 months	Second to fourth	Two	<4	Low autonomy
384	Male	No	No	Yes	No	Yes	No	poor	Insufficeint	Optimal	No	6-11 month	=<4	<6 months	First	One	<4	Low autonomy
385	Male	Yes	Yes	No	Yes	Yes	No	middle	Insufficeint	Optimal	Yes	12-17 month	=<4	>6 months	Second to fourth	One	<4	High autonomy
386	Female	Yes	No	No	Yes	Yes	Yes	middle	Sufficient	Optimal	Yes	12-17 month	=<4	>6 months	Second to fourth	One	<4	High autonomy
387	Male	Yes	Yes	Yes	Yes	No	Yes	poor	Insufficeint	Optimal	Yes	12-17 month	=<4	At 6 months	Second to fourth	Two	<4	High autonomy
388	Male	Yes	Yes	No	No	Yes	Yes	poor	Sufficient	Optimal	Yes	12-17 month	=<4	>6 months	Second to fourth	One	<4	High autonomy
389	Female	Yes	Yes	No	Yes	No	Yes	poor	Insufficeint	Optimal	Yes	12-17 month	=<4	<6 months	Second to fourth	One	<4	High autonomy
390	Female	Yes	Yes	Yes	No	Yes	Yes	rich	Insufficeint	Sub-optimal	Yes	12-17 month	=<4	At 6 months	First	One	<4	Low autonomy
